# Supplementary material for: A Novel Hexose Transporter ChHxt6 Is Required for Hexose Uptake and Virulence in Colletotrichum higginsianum
Source: Int J Mol Sci. 2021 May 31;22(11):5963. doi: 10.3390/ijms22115963 (PMC8199336; doi:10.3390/ijms22115963)
Supplement: Supplementary file 1 [file ijms-22-05963-s001.zip]

Archive with 1 entries (1 files):
- ijms-1198172-supplementary.pdf
